# Supplementary material for: Pathway Driven Target Selection in Klebsiella pneumoniae: Insights Into Carbapenem Exposure
Source: Front Cell Infect Microbiol. 2022 Jan 31;12:773405. doi: 10.3389/fcimb.2022.773405 (PMC8841789; doi:10.3389/fcimb.2022.773405)
Supplement: Supplementary file 4 [file Table_3.xlsx]

## Sheet: Sheet1
	Pathway-driven target selection in carbapenem-resistant Klebsiella pneumoniae. Supplementary table 3: Manual correction of the metabolic pathways of K. pneumoniae (Kp13).
	Corrected pathways	Completeness	Decision	Evidence
	[2Fe-2S] iron-sulfur cluster biosynthesis	10-10	Missing reactions completed	Reactions proposed by Ecocyc
	xylose degradation III	1-5	Removal	Out of taxonomic range. Alternative pathway
	very long chain fatty acid biosynthesis II	9-16	Removal	Out of taxonomic range
	very long chain fatty acid biosynthesis I	2-4	Removal	Out of taxonomic range
	ubiquinol-9 biosynthesis (prokaryotic)	4-8	Removal	Variant presence
	ubiquinol-8 biosynthesis (prokaryotic)	8-8	Missing reactions completed	PHF, Ecocyc
	ubiquinol-7 biosynthesis (prokaryotic)	4-8	Removal	Variant presence
	ubiquinol-10 biosynthesis (prokaryotic)	4-8	Removal	Variant presence
	thiazole biosynthesis I (facultative anaerobic bacteria)	7-7	Missing reactions completed	PHF
	TCA cycle I (prokaryotic)	10-10	Missing reactions completed	PHF
	rhamnogalacturonan type I degradation II (bacteria)	1-3	Removal	Literature
	ribitol degradation	2-2	Missing reactions completed	PHF
	reductive monocarboxylic acid cycle	1-2	Removal	Out of taxonomic range
	queuosine biosynthesis	4-4	Missing reactions completed	PHF
	pyrroloquinoline quinone biosynthesis	3-5	Missing reactions completed	Reactions proposed by Metacyc
	putrescine degradation II	4-4	Missing reactions completed	PHF
	phenylacetate degradation I (aerobic)	9-9	Missing reactions completed	Reactions proposed by Ecocyc
	phenazine-1-carboxylate biosynthesis	1-5	Removal	Lack of evidence
	peptidoglycan maturation (meso-diaminopimelate containing)	6-12	Missing reactions completed	PHF
	partial TCA cycle (obligate autotrophs)	10-11	Removal	Out of taxonomic range. Variant presence
	nylon-6 oligomer degradation	2-6	Removal	Lack of evidence
	muropeptide degradation	3-4	Missing reactions completed	PHF
	molybdenum cofactor biosynthesis	7-7	Missing reactions completed	PHF
	mixed acid fermentation	16-16	Missing reactions completed	PHF
	methylphosphonate degradation I	4-4	Missing reactions completed	PHF
	methylglyoxal degradation II	2-2	Missing reactions completed	PHF
	methylglyoxal degradation I	3-3	Missing reactions completed	PHF
	lipid IVA biosynthesis	6-6	Missing reactions completed	PHF
	lactose degradation II	1-3	Removal	Variant presence
	L-valine degradation I	5-8	Removal	Lack of evidence
	L-phenylalanine degradation II (anaerobic)	2-3	Removal	Lack of evidence
	L-phenylalanine biosynthesis II	2-3	Removal	Variant presence
	L-methionine degradation I (to L-homocysteine)	3-3	Missing reactions completed	Reconstruction MGH
	L-isoleucine degradation I	3-6	Removal	Lack of evidence
	L-histidine biosynthesis	10-10	Missing reactions completed	PHF
	Kdo transfer to lipid IVA I	2-2	Missing reactions completed	PHF
	hydrogen production VI	1-2	Removal	Out of taxonomic range
	folate transformations I	9-12	Missing reactions completed	PHF
	flavin biosynthesis I (bacteria and plants)	9-9	Missing reactions completed	PHF
	fatty acid β-oxidation I	7-7	Missing reactions completed	PHF
	dTDP-N-acetylthomosamine biosynthesis	4-4	Missing reactions completed	PHF
	D-glucarate degradation II	2-3	Correction	Metacyc
	D-galactarate degradation II	2-3	Correction	Metacyc
	chitobiose degradation	2-2	Missing reactions completed	PHF
	catechol degradation to 2-oxopent-4-enoate II	1-4	Removal	Variant presence
	bis(guanylyl molybdenum cofactor) biosynthesis	2-2	Missing reactions completed	Reactions proposed by Metacyc
	anhydromuropeptides recycling	10-10	Missing reactions completed	PHF
	ADP-L-glycero-β-D-manno-heptose biosynthesis	5-5	Missing reactions completed	PHF
	trans, trans-farnesyl diphosphate biosynthesis	3-3	Missing reactions completed	PHF
	S-methyl-5'-thioadenosine degradation I	2-2	Missing reactions completed	PHF
	N10-formyl-tetrahydrofolate biosynthesis	9-9	Missing reactions completed	PHF
	myo-inositol degradation I	7-7	Missing reactions completed	PHF
	myo-inositol biosynthesis	1-2	Removal	Out of taxonomic range
	6-hydroxymethyl-dihydropterin diphosphate biosynthesis I	4-5	Missing reactions completed	Reactions proposed by Ecocyc
	4-hydroxyphenylacetate degradation	7-7	Missing reactions completed	PHF
	3,6-anhydro-α-L-galactopyranose degradation	3-6	Removal	Out of taxonomic range
	(Kdo)2-lipid A biosynthesis I	2-2	Missing reactions completed	PHF
	PHF: Pathway Hole Filler
